# Supplementary material for: Efficacy and Safety of Radiotherapy in Head and Neck Paragangliomas: A Retrospective 23-Year Analysis
Source: J Clin Med. 2026 Jan 29;15(3):1062. doi: 10.3390/jcm15031062 (PMC12897705; doi:10.3390/jcm15031062)
Supplement: Supplementary file 1 [file jcm-15-01062-s001.zip]

Archive with 1 entries (1 files):
- jcm-4091554-supplementary.pdf
